# Supplementary material for: Hind-Casting the Quantity and Composition of Discards by Mixed Demersal Fisheries in the North Sea
Source: PLoS One. 2015 Mar 16;10(3):e0117078. doi: 10.1371/journal.pone.0117078 (PMC4361349; doi:10.1371/journal.pone.0117078)
Supplement: S1 Appendix — The code requires the OpenBUGS 3.2.3 software package for performing Bayesian inference, which is freely available for download at http://www.openbugs.net. (TXT) [file pone.0117078.s001.txt]

######################################################
## Robin Cook                                       ##
## University of Strathclyde                        ##
## Department of Mathematics and Statistics         ##
## Livingstone Tower, 26 Richmond Street            ##
## GLASGOW, G1 1XH, UK                              ##
## E-mail: robin.cook@strath.ac.uk                  ##
##                                                  ##
## Date: 25 November 2014                           ##
##                                                  ##
## Reduced model bayesian estimation of fishery     ##
## discard weights for a given species using input  ##
## from demersal trawl survey biomass-at-length     ##
## data.                                            ##
##                                                  ##
## Requires OpneBUGS software package (v3.2.3)      ##
## for performing Bayesian inference, which is      ##
## available for download at www.openbugs.net       ##
######################################################

##################################################
# nsp=number of reference species
# B=fitted biomass
# sigma.y=s.d. for biomass process error
# dr= process error for catch ratio (estimated from reference species
# r=catch ratio raising factor
# q= "over-quota" or non-size selective discards
# srd=selection range for size-discards
# ld50=50% retention length for discards
# sr=selectio range for commercial fleet
# l50=50% selection length for commercial fleet
# ret=proprtion of catch retained
# sel=commercial selectivity
# c=catch biomass at length
# pb=biomass at length in the index
# d=discard biomass at length
# yld=total annual catch biomass
# lan=total annual landings biomass
# dis=total annual discard biomass
# rmean=catch ratio for reference species k
# p.ratio=weight given to rmean for reference species k
# rfsum=weighted sum of reference species catch ratios
# L=observed annual landings biomass
# b.tot=log total annual biomass index
# tau.l=precision of oberved landings
# tau.b=precision of log biomass
##################################################

model{
  for( i in 1:l2){
  len[i]<-i	# sets up a length index
  }
# set starting biomass as geometric mean sum of observed biomass at length

	B[1]~dnorm(b.tot[34],0.5)
	for(k in 1:nsp){
	r[1,k]~dnorm(0,44.85)
	}

# set up randon walk for biomass
# fill time series for true biomass and catch ratio
	sigma.y~dunif(0,100)	# uniform prior for process error
	tau.dy<-pow(sigma.y,-2)
	for(j in 2:y2){
       	dy[j]~dnorm(0,tau.dy)
       	B[j]<-B[j-1]+(dy[j])   # note this is on a log scale
	for(k in 1:nsp){
	dr[j,k]~dnorm(0,67.06)  
	r[j,k]<-r[j-1,k]+dr[j,k]
	}
	}
# fix values for q and priors for uncertain values of q
   	for(j in y1:y2){
   	q[j]~dbeta(q1[1],q1[2]) # prior for over-quota discards based on distibution from reference species
    	}
# set discard retention ogive
	srd~dnorm(6,4)I(.1,10) # gives a range of about +- 3 cms
	bd<-(2.197225)/srd
	mls0<-0.874 	# "h" paramterf or the model to account for negative bias in MLS estimates
	ld50<-mls*mls0 	#  scales MLS to virtual MLS
	ad<--bd*ld50
		for(j in y1:y2){
		for(i in l1:l2){
	logit(ret[j,i])<-ad+bd*len[i]  # fills discard retention ogive
	}
	}
#set selectivity for commercial fleet
	sr~dnorm(6,2)I(1,10)
	l50~dnorm(l50.fleet,tau.fleet) 
	bc<-(2.197225)/sr
	ac<--(bc*l50) 	
		for(j in y1:y2){
		for(i in l1:l2){
		logit(sel[j,i])<-ac+bc*len[i]
		}
		}
# calculate mean discarded proportion for years of zeros in length distribution using an average size frequency
	q.mean<-q1[1]/(q1[1]+q1[2]) # expected value from beta distribution
	for(i in 1:l2){
	pb.sum[i]<-sum(pb[,i])
	c.mean[i]<-pb.sum[i]*sel[1,i]
	dis.mean[i]<-c.mean[i]*(q.mean+(1-q.mean)*(1-ret[1,i]))
	}
	yld.mean<-sum(c.mean[])/sum(pb.sum[])	# mean proportion of index biomass that is discounted by selectivity
	p.mean<-sum(dis.mean[])/sum(c.mean[])	# mean proportion discarded
# calculate total catch, landings and discards
		for(j in y1:y2){
		for(i in l1:l2){
		c[j,i]<-pb[j,i]*sel[j,i]*exp(B[j]-b.tot[j])  # correct biomass at length to fitted biomass scale
		d[j,i]<-c[j,i]*(q[j]+(1-q[j])*(1-ret[j,i]))  # this is already corrected for biomass in above eqn
		}
		yld[j]<-sum(c[j,])+equals(sum(c[j,]),0)*yld.mean*exp(B[j]) 	# use mean values when zero data
		dis[j]<-sum(d[j,])+equals(sum(d[j,]),0)*p.mean*yld[j]		# use mean vlaues when zero data
		lan[j]<-yld[j]-dis[j]
		p[j]<-dis[j]/yld[j]
          		}

# estimate total catch
# prior for catch ratio weights (dirichlet distribution derived from uniform)
	for(k in 1:(nsp-1)){
	c.ratio[k]~dunif(0.0,alpha[1])
	} 
	p.r[nsp]<-1
	p.r[1:(nsp-1)]<-sort(c.ratio[])
	p.ratio[1]<-p.r[1]
	for(k in 2:nsp){
	p.ratio[k]<-p.r[k]-p.r[k-1]
	}
      	for (j in y1:y2){
       	for(k in 1:nsp){		
	rf[j,k]<-p.ratio[k]*(rmean[j,k]+r[j,k])
	}
	rfsum[j]<-sum(rf[j,])
      	Y[j]<-yld[j]*exp(rfsum[j])
	log.Y[j]<-log(Y[j])
	L.fit[j]<-Y[j]*(1-p[j])+.1
	l.fit[j]<-log(L.fit[j])
       	D[j]<-Y[j]-L.fit[j]
       dis.q[j]<-Y[j]*q[j]		# get q related discards
       dis.s[j]<-Y[j]*(p[j])-dis.q[j] 	# get size related discards
 }
# likelihoods
       	tau.l~dgamma(.01,.01) # gamma prior on landings precision
	tau.b~dgamma(.01,.01) # gamma prior on biomass precision
       	for(j in y1:y2){
       	L[j]~dlnorm(l.fit[j],tau.l)#landings data
	b.tot[j]~dnorm(B[j],tau.b) #survey data
	}
	} #end model
	
# data file for lemon sole
list(l1=1,l2=60, 	# length range for biomass index
y1=1,y2=33, 		# year range for data
mls=25, 		# minimum landing size
l50.fleet=15.08,	# L50 for commercial selectivity estimated from reference species
tau.fleet=.156,		# precision of L50 estimate
nsp=5,			# number of reference species
alpha=c(1,1,1,1,1),	# default weighting for catch ratio
q1=c(1.4,12),		# parameters for beta prior on q from refefence species
pb=structure(.Data=c(	# matrix of biomass at length by year
0,0,0.0000000000,0,0.0000000000,0.0000000000,0.000000000,0.000000000,0.000259936,0.000353291,0.000466945,0.001205930,0.000763430,0.007603444,0.00233213,0.01271201,0.03214211,0.04212442,0.06836128,0.11266455,0.12401865,0.1498793,0.1503705,0.2325655,0.2092584,0.2294148,0.2299530,0.2414740,0.2516295,0.2972894,0.3692230,0.4289277,0.3220526,0.3388905,0.3255284,0.1933469,0.4026000,0.3225801,0.2052734,0.2437900,0.1433022,0.0770775,0.0275914,0.0000000,0.0000000,0.0000000,0.0000000,0.0000000,0,0,0.0000000,0,0,0,0,0,0,0,0,0,
0,0,0.0000000000,0,0.0000000000,0.0000000000,0.000000000,0.000000000,0.000000000,0.000000000,0.000423297,0.000546602,0.001384135,0.001723176,0.00317120,0.01024333,0.01533557,0.01091051,0.04060177,0.06227627,0.07495056,0.1358691,0.1098088,0.1247747,0.1605134,0.1204037,0.2084578,0.2189019,0.2661262,0.3705623,0.2510320,0.2148814,0.2694907,0.2089044,0.3219264,0.2921226,0.3808345,0.2408218,0.1116511,0.0602731,0.0433023,0.0931635,0.1000491,0.0268174,0.0287083,0.0000000,0.0000000,0.0000000,0,0,0.0000000,0,0,0,0,0,0,0,0,0,
0,0,0.0000000000,0,0.0000000000,0.0000000000,0.000000000,0.000000000,0.000000000,0.000000000,0.000998444,0.000000000,0.001632403,0.001016128,0.00748001,0.01359072,0.02532076,0.03216873,0.04788437,0.10576304,0.08839420,0.1446064,0.1250392,0.1116349,0.0917838,0.0774546,0.1301549,0.1048798,0.1255441,0.1390546,0.1644771,0.0482712,0.1986428,0.1304337,0.2214737,0.1722598,0.1497145,0.1622956,0.0658388,0.0473894,0.0255346,0.0000000,0.0000000,0.0000000,0.0000000,0.0000000,0.0386311,0.0000000,0,0,0.0000000,0,0,0,0,0,0,0,0,0,
0,0,0.0000000000,0,0.0000000000,0.0000000000,0.000000000,0.000000000,0.000000000,0.000000000,0.000000000,0.000841448,0.000000000,0.000000000,0.00162727,0.01379765,0.01888626,0.02239442,0.02960670,0.01533906,0.09319165,0.1326375,0.1224094,0.1390926,0.2470970,0.1600762,0.2076434,0.3791039,0.4682046,0.3630135,0.3148794,0.4883121,0.7260024,0.4540106,0.4542806,0.6070928,0.5618354,0.2383233,0.4583403,0.2783563,0.4332916,0.1792718,0.1155130,0.0000000,0.0441941,0.0472402,0.0000000,0.0000000,0,0,0.0000000,0,0,0,0,0,0,0,0,0,
0,0,0.0000000000,0,0.0000000000,0.0000000000,0.000000000,0.000000000,0.000000000,0.000442343,0.000000000,0.002264855,0.006691052,0.009520008,0.01459990,0.03183254,0.04448023,0.03013858,0.05902951,0.08945481,0.09953810,0.1556193,0.1830439,0.1604501,0.1813882,0.2267703,0.3133205,0.3306857,0.3255585,0.2210090,0.3724013,0.4239832,0.4342486,0.3903680,0.5187417,0.3631244,0.5040815,0.5464412,0.2313142,0.2774918,0.2392316,0.1608435,0.0345463,0.0000000,0.0396512,0.0423842,0.0000000,0.0000000,0,0,0.0000000,0,0,0,0,0,0,0,0,0,
0,0,0.0000000000,0,0.0000000000,0.0000000000,0.000000000,0.000000000,0.000000000,0.000000000,0.000483469,0.000624303,0.002371341,0.000984065,0.02052463,0.01169944,0.05604981,0.06438426,0.11715393,0.14794837,0.23376752,0.2346674,0.3200334,0.5405619,0.5166598,0.5938339,0.7002668,0.6484880,0.5644912,0.7887632,0.5840531,0.6194122,0.7438492,0.7719435,0.6740969,0.6672974,0.5074665,0.5697576,0.5525983,0.5966229,0.5193071,0.2128139,0.1999750,0.1531480,0.1311573,0.1752469,0.0000000,0.0000000,0,0,0.0000000,0,0,0,0,0,0,0,0,0,
0,0,0.0000000000,0,0.0000000000,0.0000000000,0.000000000,0.000183118,0.000000000,0.000700049,0.000462628,0.001792171,0.002269116,0.007533145,0.01732927,0.05037793,0.07542220,0.18283881,0.29193635,0.37570629,0.34026095,0.5794869,0.4221106,0.5736871,0.6379189,0.7177697,0.5762680,0.7326768,0.6066374,1.2149804,0.9653300,0.7940078,0.9449529,0.5640722,0.6010575,0.4469717,0.4162202,0.3007978,0.3660760,0.5050298,0.1656401,0.3054596,0.1913543,0.0879276,0.0313758,0.0000000,0.0000000,0.0000000,0,0,0.0000000,0,0,0,0,0,0,0,0,0,
0,0,0.0000000000,0,0.0000000000,0.0000000000,0.000000000,0.000158835,0.000000000,0.000303608,0.000401279,0.000000000,0.001968210,0.007350952,0.01202500,0.04369734,0.06105914,0.06895333,0.10331492,0.14168874,0.18582836,0.2230472,0.3553661,0.2447266,0.3781053,0.4098696,0.4591641,0.4863651,0.5478159,0.5269313,0.5464603,0.6887149,0.4364334,0.5591667,0.4832040,0.4984702,0.5716237,0.3098296,0.2293279,0.2666440,0.5541738,0.2428734,0.0474225,0.1016901,0.0000000,0.0000000,0.0621040,0.0000000,0,0,0.0000000,0,0,0,0,0,0,0,0,0,
0,0,0.0000000000,0,0.0000000000,0.0000000000,0.000000000,0.000000000,0.000446180,0.000303212,0.000400755,0.002587473,0.003931283,0.011419893,0.03802947,0.05576264,0.11034381,0.12567564,0.25086930,0.29244132,0.32477530,0.3200159,0.3549024,0.3421702,0.5479979,0.5181453,0.5050019,0.5375417,0.5111076,0.7176051,0.6161663,0.7168789,0.7228963,0.8027534,0.9016504,0.7605580,0.3605544,0.6677074,0.2994990,0.1711904,0.2459781,0.1764047,0.3315246,0.1777254,0.0271796,0.0290530,0.0000000,0.0000000,0,0,0.0000000,0,0,0,0,0,0,0,0,0,
0,0,0.0000000000,0,0.0000000000,0.0000000000,0.000103547,0.000151985,0.000000000,0.000000000,0.000000000,0.000000000,0.000627775,0.002344642,0.00575320,0.01277613,0.04868820,0.07257754,0.08335192,0.11976067,0.26149136,0.1983977,0.3400402,0.3200355,0.4191571,0.3872286,0.4449232,0.5956986,0.5310875,0.5576827,0.5903631,0.6404489,0.6722524,0.6799613,0.7908871,0.7419574,0.4750013,0.4681067,0.2700771,0.1457968,0.1178386,0.1056359,0.0453773,0.0486522,0.0000000,0.0000000,0.0000000,0.0000000,0,0,0.0000000,0,0,0,0,0,0,0,0,0,
0,0,0.0000000000,0,0.0000000000,0.0000000000,0.000000000,0.000000000,0.000000000,0.000000000,0.000000000,0.000000000,0.000000000,0.002087716,0.00640345,0.02016677,0.04644959,0.18065484,0.18899757,0.29878567,0.38418131,0.3733892,0.4312302,0.3596827,0.3712616,0.4376259,0.5496839,0.4806950,0.5527297,0.6836367,0.5068972,0.6446514,0.6530040,0.5508613,0.8125636,0.4247060,0.4614008,0.2084058,0.2029067,0.2190720,0.2623147,0.1975267,0.0000000,0.0974721,0.0695633,0.0743580,0.0396853,0.0000000,0,0,0.0000000,0,0,0,0,0,0,0,0,0,
0,0,0.0000000000,0,0.0000000000,0.0000000000,0.000000000,0.000000000,0.000000000,0.000000000,0.000000000,0.000630269,0.003990000,0.006954275,0.02193962,0.05167415,0.07250001,0.17403082,0.28336324,0.25851122,0.34236794,0.4394293,0.4977353,0.5258824,0.5888993,0.6184399,0.8130017,0.6783477,0.7189318,0.8934098,0.9648554,0.8613047,0.8156944,0.8076585,0.8661392,0.9768266,0.5123154,0.4760290,0.5364216,0.1853304,0.2246868,0.1611355,0.1153633,0.0309223,0.0000000,0.0000000,0.0000000,0.0402609,0,0,0.0000000,0,0,0,0,0,0,0,0,0,
0,0,0.0000000000,0,0.0000000000,0.0000000000,0.000000000,0.000000000,0.000000000,0.000000000,0.000000000,0.001415425,0.009856590,0.020079712,0.01231772,0.04641886,0.12111981,0.20483230,0.37905075,0.40316055,0.57105564,0.5792367,0.7255819,0.6183536,0.6234736,0.6306560,0.8811456,0.7528422,0.8564938,0.6978691,0.6018951,0.7684101,1.1485374,0.6841518,0.7294241,0.4160478,0.3287233,0.2449886,0.2891203,0.1560770,0.0280328,0.0301558,0.1295385,0.1041655,0.0000000,0.0000000,0.0424105,0.0000000,0,0,0.0000000,0,0,0,0,0,0,0,0,0,
0,0,0.0000000000,0,0.0000000000,0.0000802935,0.000249032,0.000365524,0.000771098,0.000349345,0.002770376,0.002384921,0.001509806,0.003759259,0.01614258,0.02514006,0.02676471,0.06545614,0.14451927,0.20107450,0.18552237,0.2638775,0.4502031,0.3848443,0.4615932,0.4596746,0.4213301,0.4999391,0.5059319,0.3674610,0.4462321,0.5580747,0.5144280,0.4825516,0.6145219,0.3983069,0.4673385,0.3752671,0.3856632,0.2410670,0.0472339,0.0254055,0.0272832,0.0292523,0.0000000,0.0000000,0.0000000,0.0000000,0,0,0.0000000,0,0,0,0,0,0,0,0,0,
0,0,0.0000000000,0,0.0000000000,0.0000000000,0.000149360,0.000000000,0.000308316,0.000419046,0.000553854,0.000715191,0.003622088,0.012400599,0.03042814,0.04355869,0.08026207,0.14275636,0.20131415,0.35853017,0.44884766,0.6764129,0.7827928,0.6361468,0.6173332,0.9380777,0.6738590,0.5370334,0.6964149,0.8154376,0.7785667,1.0576870,0.6905274,0.6753024,0.7371317,0.5733329,0.3944838,0.2250703,0.1947836,0.0525754,0.0566580,0.1523723,0.0000000,0.0350887,0.0751257,0.2409116,0.0000000,0.0000000,0,0,0.0000000,0,0,0,0,0,0,0,0,0,
0,0,0.0000000000,0,0.0000000000,0.0000000000,0.000000000,0.000444096,0.000312283,0.000000000,0.003926863,0.001448786,0.000917173,0.005709163,0.03362144,0.04242227,0.14429828,0.23616891,0.34267280,0.45227860,0.52720988,0.6543740,1.0738806,0.8610102,0.8960147,0.8993768,0.9100394,0.7161922,0.9169884,1.0156705,0.9857307,0.6237928,0.4613146,0.6677061,0.7643930,0.8129940,0.5467658,0.1139832,0.2712736,0.2396336,0.1434675,0.1234663,0.0994437,0.0000000,0.0760924,0.0000000,0.0000000,0.0000000,0,0,0.0000000,0,0,0,0,0,0,0,0,0,
0,0,0.0000000000,0,0.0000000000,0.0000985861,0.000458651,0.000000000,0.000315591,0.000857867,0.000000000,0.002196195,0.001853774,0.004615702,0.02406741,0.02743780,0.08010189,0.13151212,0.20606399,0.28358272,0.32430908,0.3728159,0.4665577,0.5359073,0.5016103,0.5570689,0.3859361,0.3939547,0.4480748,0.3835003,0.4980852,0.5070603,0.5714714,0.4937398,0.5030158,0.4499262,0.5950609,0.2303807,0.2492242,0.2959874,0.1159896,0.2183544,0.0334990,0.0000000,0.0000000,0.0000000,0.0000000,0.0000000,0,0,0.0000000,0,0,0,0,0,0,0,0,0,
0,0,0.0000000000,0,0.0000000000,0.0000000000,0.000171527,0.000000000,0.001062227,0.000962481,0.001908168,0.001642675,0.004159671,0.010357142,0.01429536,0.03270773,0.08295696,0.15574677,0.18944964,0.28073352,0.34219927,0.3435867,0.4267279,0.4137699,0.5116181,0.4194089,0.4329997,0.5653439,0.4113130,0.4555767,0.5448544,0.7687764,0.5736698,0.3139048,0.4635789,0.3292129,0.4530323,0.3618648,0.2236930,0.1509464,0.0325335,0.0699949,0.0000000,0.0000000,0.0000000,0.0000000,0.0000000,0.0000000,0,0,0.0000000,0,0,0,0,0,0,0,0,0,
0,0,0.0000000000,0,0.0000000000,0.0004672284,0.000000000,0.000265874,0.000373919,0.002541051,0.002686807,0.003469469,0.005490985,0.012304776,0.02851562,0.05892243,0.08760604,0.25681207,0.39335168,0.54154532,0.65413782,0.6573225,0.8472081,0.7851596,0.7872801,0.8424041,0.6810343,0.5644618,0.5308892,0.4811081,0.4278535,0.5195906,0.2494551,0.3704963,0.4044181,0.3244852,0.3525208,0.3002563,0.2362292,0.0956435,0.0343568,0.0739175,0.0396904,0.0000000,0.0000000,0.0000000,0.0000000,0.0000000,0,0,0.0000000,0,0,0,0,0,0,0,0,0,
0,0,0.0000157835,0,0.0000631018,0.0008425037,0.000163315,0.001677977,0.001685622,0.002291004,0.003633627,0.008602175,0.002970394,0.025885889,0.03024659,0.04396494,0.12944824,0.21593155,0.30878556,0.38490237,0.56914759,0.6447925,0.5200616,0.4924506,0.8768236,0.5324395,0.4561282,0.4599829,0.4568915,0.3614715,0.3990533,0.3074278,0.3212971,0.5098481,0.4797662,0.2925550,0.1816182,0.2214902,0.2396066,0.0862319,0.0929279,0.0000000,0.0357847,0.0000000,0.0000000,0.0439036,0.0468632,0.0000000,0,0,0.0000000,0,0,0,0,0,0,0,0,0,
0,0,0.0000000000,0,0.0000000000,0.0000000000,0.000000000,0.000000000,0.000307384,0.000417779,0.001656536,0.004278164,0.007222266,0.016858762,0.03998850,0.12192949,0.27606660,0.45069449,0.71361869,1.01384616,1.23717845,1.2147252,1.3089410,1.1225181,0.9898216,0.9566582,0.7358037,0.6335674,0.7042272,0.4724022,0.5579023,0.6006577,0.4833720,0.7053199,0.2799627,0.4953856,0.2483941,0.3814623,0.1456458,0.1834574,0.0000000,0.0911469,0.0000000,0.0699652,0.0000000,0.0000000,0.0000000,0.0000000,0,0,0.0000000,0,0,0,0,0,0,0,0,0,
0,0,0.0000000000,0,0.0000000000,0.0001210174,0.000000000,0.000275457,0.001549587,0.000526529,0.000695913,0.000898631,0.007964470,0.008498868,0.02780561,0.05683620,0.20421856,0.32287008,0.67453249,0.69211708,0.89572284,0.8662520,1.1578773,1.2095807,1.2234864,0.7468020,0.9071771,0.5060837,0.6750308,0.5122955,0.5044169,0.6560766,0.3322886,0.2626348,0.4410478,0.5522978,0.3391398,0.3393590,0.1835581,0.1321212,0.0355952,0.0000000,0.0000000,0.0440887,0.0000000,0.0000000,0.0000000,0.0000000,0,0,0.0000000,0,0,0,0,0,0,0,0,0,
0,0,0.0000000000,0,0.0000696941,0.0001163151,0.000541132,0.000794262,0.001489376,0.001012139,0.000668873,0.000863714,0.009842144,0.016337268,0.04843941,0.10925553,0.14781836,0.36779209,0.54026893,0.86990836,1.09322978,1.2515073,1.2564848,1.2441656,1.2066901,0.8734481,0.9009919,0.7134149,0.8530540,0.7186227,0.5142000,0.3395452,0.3548634,0.5436949,0.3179328,0.2077190,0.2758141,0.1902675,0.2646385,0.1587344,0.0000000,0.0000000,0.0000000,0.0423756,0.0000000,0.0000000,0.0000000,0.0000000,0,0,0.0000000,0,0,0,0,0,0,0,0,0,
0,0,0.0000000000,0,0.0000000000,0.0000000000,0.000000000,0.000492989,0.002079988,0.002827005,0.002490970,0.008041462,0.017308570,0.032956158,0.04820894,0.09230193,0.19853920,0.28624718,0.39297512,0.59735688,0.68279624,0.7995477,0.9915691,0.8228781,0.9588837,0.9581373,0.5231557,0.5937659,0.5816833,0.6566714,0.4650589,0.4666648,0.3799480,0.3615699,0.4933431,0.4082747,0.1867578,0.3289841,0.1095054,0.0591148,0.0637051,0.0685298,0.0000000,0.0000000,0.0000000,0.0000000,0.0000000,0.0000000,0,0,0.0000000,0,0,0,0,0,0,0,0,0,
0,0,0.0000000000,0,0.0001252973,0.0000000000,0.000648571,0.001903917,0.009036995,0.012737498,0.009620093,0.013975209,0.017694387,0.024476200,0.07056909,0.12367285,0.25268086,0.37452104,0.63438382,0.79966018,1.10145889,1.1720622,1.2908180,1.4484091,1.3057911,0.8706620,1.0885885,0.6801615,0.6372150,0.6699016,0.6603130,0.5959062,0.3987375,0.5061871,0.4001097,0.1659738,0.3155496,0.2198998,0.1057271,0.0570751,0.0615071,0.0000000,0.0710555,0.0000000,0.0000000,0.0000000,0.0000000,0.0000000,0,0,0.0000000,0,0,0,0,0,0,0,0,0,
0,0,0.0000000000,0,0.0000000000,0.0000000000,0.000674674,0.002475681,0.005222617,0.005678635,0.001250910,0.003230594,0.016361369,0.030553563,0.04373321,0.14756953,0.27191441,0.41646311,0.64097115,0.94226623,1.27357297,1.2975790,1.3595546,1.4749168,1.3655327,1.2129962,0.7700329,0.7681822,0.5954516,0.6221995,0.3983956,0.3326239,0.3152371,0.1815723,0.2576557,0.4100529,0.1406784,0.1016667,0.0824868,0.0296861,0.0959739,0.0000000,0.0000000,0.0000000,0.0000000,0.0000000,0.0000000,0.0000000,0,0,0.0000000,0,0,0,0,0,0,0,0,0,
0,0,0.0000000000,0,0.0000000000,0.0000000000,0.000000000,0.001599876,0.002250030,0.002038745,0.000673653,0.000869887,0.006608321,0.008227011,0.03532749,0.07131984,0.12935019,0.25466410,0.40469665,0.45986659,0.61474874,0.7858043,0.8858250,1.0476378,1.2772405,1.6635726,1.2001504,0.6640805,0.8833518,0.6165349,0.8729889,0.2931186,0.3395295,0.3520160,0.2134699,0.4184070,0.2525320,0.3558791,0.1184577,0.0639475,0.0344566,0.0000000,0.0000000,0.0000000,0.0000000,0.0000000,0.0000000,0.0000000,0,0,0.0000000,0,0,0,0,0,0,0,0,0,
0,0,0.0000000000,0,0.0000000000,0.0000000000,0.000000000,0.000000000,0.000736007,0.000000000,0.000661075,0.003414580,0.002161646,0.010764539,0.02806448,0.07398755,0.13891010,0.23286999,0.38712861,0.60300400,0.66629905,0.7142033,0.7273615,0.7592990,0.7976138,0.4871894,0.4691819,0.7478311,0.4631163,0.5787182,0.3339636,0.2077442,0.3507265,0.4797826,0.3561232,0.2965408,0.0991268,0.1611851,0.0290615,0.1255071,0.0000000,0.0000000,0.0000000,0.0000000,0.0000000,0.0000000,0.0000000,0.0000000,0,0,0.0000000,0,0,0,0,0,0,0,0,0,
0,0,0.0000000000,0,0.0000000000,0.0000000000,0.000000000,0.000000000,0.000730309,0.000000000,0.001311914,0.000847036,0.003217366,0.005340602,0.02457108,0.05952549,0.11169364,0.16625567,0.28478722,0.40532422,0.55839594,0.6162384,0.5339633,0.6667440,0.6859137,0.6445571,0.5700608,0.5512310,0.4241825,0.4437293,0.2449317,0.3329888,0.4698152,0.2856410,0.2078625,0.2489766,0.0737695,0.1066249,0.0288365,0.0000000,0.0000000,0.0000000,0.0000000,0.0000000,0.0000000,0.0000000,0.0000000,0.0000000,0,0,0.0000000,0,0,0,0,0,0,0,0,0,
0,0,0.0000000000,0,0.0000000000,0.0003723869,0.000962473,0.006498409,0.008741864,0.008100996,0.004996644,0.000000000,0.000000000,0.005811591,0.02317294,0.05182004,0.16292059,0.26371069,0.35674844,0.62589917,0.73889150,0.8885247,0.9386251,0.8851641,1.1319104,0.7198586,0.7754183,0.8305535,0.6410990,0.6106784,0.5173862,0.4141202,0.3218971,0.3729981,0.4523878,0.3448250,0.0802753,0.1740422,0.2196572,0.0677591,0.0000000,0.0000000,0.0000000,0.0000000,0.0000000,0.0000000,0.0000000,0.0000000,0,0,0.0000000,0,0,0,0,0,0,0,0,0,
0,0,0.0000000000,0,0.0000000000,0.0000000000,0.000000000,0.000000000,0.000000000,0.000000000,0.000680482,0.000000000,0.008900411,0.040166969,0.09516161,0.13791050,0.19229413,0.34201972,0.39505787,0.56864660,0.83878693,0.7724607,0.8217592,1.1066746,0.8601251,0.8358190,0.6997923,0.6378214,0.4889349,0.8123278,0.5679636,0.3454383,0.6678914,0.5728859,0.4312677,0.4461288,0.1530551,0.2765282,0.0299146,0.0322979,0.0348058,0.0000000,0.0000000,0.0000000,0.0000000,0.0000000,0.0000000,0.0000000,0,0,0.0000000,0,0,0,0,0,0,0,0,0,
0,0,0.0000000000,0,0.0000000000,0.0000000000,0.000000000,0.000000000,0.001495232,0.001016119,0.000000000,0.000000000,0.001097871,0.005467167,0.02179959,0.04671772,0.07298338,0.13846430,0.29492624,0.32008874,0.54419096,0.5993003,0.7027939,0.7098468,0.6558721,0.5296021,0.4765826,0.4015172,0.3136142,0.2805632,0.3097330,0.2272534,0.2315681,0.2144342,0.1489520,0.2317064,0.1762081,0.0545759,0.0295199,0.0318717,0.0343466,0.0000000,0.0000000,0.0000000,0.0000000,0.0000000,0.0000000,0.0000000,0,0,0.0000000,0,0,0,0,0,0,0,0,0,
0,0,0.0000000000,0,0.0000000000,0.0002225078,0.000172528,0.002025868,0.013533402,0.011133124,0.008316982,0.002478393,0.013597826,0.018230775,0.06869866,0.08321412,0.10430136,0.16764908,0.32620477,0.50073943,0.62303890,0.5809950,0.6466888,0.7348259,0.6616335,0.6038339,0.6115906,0.5066094,0.5171418,0.4582354,0.3513039,0.3711662,0.2885088,0.2043002,0.1824591,0.3090586,0.0959318,0.0779950,0.0281248,0.0303655,0.0327234,0.0000000,0.0378034,0.0000000,0.0000000,0.0000000,0.0000000,0.0000000,0,0,0.0000000,0,0,0,0,0,0,0,0,0
),
.Dim=c( 33 ,60)),
L=c(		# landings data
6306.146252,
6563.394703,
6520.643185,
6084.036162,
7215.017536,
8402.808817,
6965.588629,
6579.962964,
5061.379803,
5530.907658,
5916.498574,
5994.610456,
6225.402783,
6673.226602,
6176.762062,
5873.857309,
5281.754272,
4731.78768,
4756.478301,
4750.331845,
6502.363121,
6348.996542,
6077.976765,
5457.377873,
3846.578237,
3699.978835,
3556.116883,
3452.422884,
3637.61937,
3899.609786,
3471.126647,
2695.262766,
2626.302149
),
rmean=structure(.Data=c(	# catch ratio values estimated for reference species
6.778,5.883,5.743,8.862,11.92,
6.851,5.769,5.641,8.897,11.9,
6.881,5.771,5.542,8.834,12.03,
6.909,5.669,5.429,8.824,12.06,
6.909,5.64,5.332,8.764,12.02,
6.848,5.652,5.303,8.738,11.88,
6.801,5.677,5.218,8.74,11.85,
6.78,5.699,5.141,8.705,11.76,
6.782,5.673,5.103,8.723,11.62,
6.826,5.622,4.999,8.74,11.52,
6.79,5.572,4.766,8.704,11.46,
6.735,5.439,4.68,8.662,11.42,
6.688,5.412,4.639,8.642,11.5,
6.707,5.423,4.568,8.677,11.5,
6.788,5.439,4.528,8.651,11.49,
6.831,5.425,4.535,8.624,11.44,
6.844,5.376,4.525,8.61,11.38,
6.859,5.333,4.472,8.593,11.31,
6.911,5.238,4.404,8.585,11.21,
6.98,5.145,4.308,8.578,11.12,
6.934,5.087,4.239,8.531,11.1,
6.801,5.005,4.247,8.486,11.07,
6.698,4.97,4.174,8.403,11.02,
6.571,4.838,4.047,8.388,10.95,
6.542,4.634,3.968,8.294,10.88,
6.33,4.499,3.929,8.246,10.87,
6.319,4.503,3.886,8.118,10.84,
6.331,4.534,3.866,8.011,10.74,
6.321,4.591,3.93,7.903,10.66,
6.328,4.533,3.873,7.728,10.65,
6.308,4.472,3.862,7.617,10.62,
6.294,4.452,3.761,7.566,10.63,
6.304,4.43,3.716,7.547,10.65
),
.Dim=c(33,5)),
b.tot=c(		# total biomass index by year
1.75734508422038 ,
1.52190926451675 ,
1.0293921181949 ,
2.05616095516523 ,
1.95510914313233 ,
2.58343152412285 ,
2.64579323253214 ,
2.2881087480487 ,
2.53204419546951 ,
2.3218223008699 ,
2.37890247541194 ,
2.67862019336332 ,
2.62732003872305 ,
2.20875125230743 ,
2.61278606071169 ,
2.75143113715695 ,
2.29199846815605 ,
2.23908706630298 ,
2.45567282279567 ,
2.28132816403502 ,
2.78904013266779 ,
2.67565393799266 ,
2.73674211391142 ,
2.53705396323078 ,
2.78308441332132 ,
2.74819443704869 ,
2.66244188345668 ,
2.33527274098504 ,
2.16997524606469 ,
2.53732736561141 ,
2.5812403634615 ,
2.05516279072083 ,
2.22730672079983 ,
2.42604241295961 )
)
