# Supplementary material for: Hind-Casting the Quantity and Composition of Discards by Mixed Demersal Fisheries in the North Sea
Source: PLoS One. 2015 Mar 16;10(3):e0117078. doi: 10.1371/journal.pone.0117078 (PMC4361349; doi:10.1371/journal.pone.0117078)
Supplement: S2 Table — (XLS) [file pone.0117078.s008.xls]

## Sheet: Table S2 - Legend
Table S2. Landed and discarded weights (tonnes) of the five reference species (cod, haddock, whiting, plaice and sole) from the North Sea
Landings and discards data extracted from ICES (2011) - Report of the ICES Advisory Committee 2011. ICES Advice, 2011. Book 6, 366 pp.
These landings data include unallocated landings which are not reflected in national statistics
Exceptions:
Data for whiting from 1978 to 1988 (shaded in grey) from:
ICES (1993) Report of the Working group on the assessment of demersal stocks in the North Sea and Skagerrak 1992. ICES. CM 1993/Assess 5.
Data on sole discards are derived from the discard rate (% catch weight discarded) in the Dutch samppling programme as published in:
ICES (2012) Report of the Working Group on the Assessment of Demersal Stocks in the North Sea and Skagerrak (WGNSSK). ICES Advisory Committee, ICES CM 2012/ACOM:13, 1383pp.
	Discards = p*L / (1-p); L=landed weight, p = proportion of catch weight discarded

## Sheet: Reference species data
Year	Plaice_Landings	Plaice_discard_rate	Plaice_Discards		Sole_Landings	Sole_discard_rate	Sole_Discards		Cod_Landings	Cod_discard_rate	Cod_Discards		Haddock_Landings	Haddock_discard_rate	Haddock_Discards		Whiting_Landings	Whiting_discard_rate	Whiting_Discards
1957	70563	0.100455	7880
1958	73354	0.168237	14837
1959	79300	0.27357	29864
1960	87541	0.253916	29793
1961	85984	0.274237	32490
1962	87472	0.302317	37903
1963	107118	0.278064	41258						112758	0.111274	14118		68821	0.733407	189329
1964	110540	0.250937	37031						140787	0.089488	13837		131006	0.550294	160309
1965	97143	0.307225	43080						183322	0.107935	22181		162418	0.27732	62326
1966	101834	0.388575	64718						218819	0.132617	33456		226184	0.24517	73465
1967	108819	0.33389	54546						266199	0.115168	34648		147742	0.34617	78222
1968	111534	0.200593	27987						279568	0.0720381	21703		105811	0.604624	161810
1969	121651	0.148222	21169						229120	0.0520676	12585		331625	0.439529	260065
1970	130342	0.185271	29640						246965	0.0920371	25034		524773	0.161767	101274
1971	113944	0.167921	22995						291268	0.177994	63070		237502	0.428089	177776
1972	122843	0.137793	19632						325462	0.0955218	34372		195545	0.395531	127954
1973	130429	0.0928761	13354						234920	0.0955223	24810		181592	0.387193	114736
1974	112540	0.285392	44945						214915	0.104707	25135		153057	0.520927	166429
1975	108536	0.444075	86699						205048	0.135639	32177		151349	0.632396	260369
1976	113670	0.319003	53247						197205	0.155909	36425		172680	0.472156	154462
1977	119188	0.325436	57501						179872	0.2575	62380		145118	0.234182	44376
1978	113984	0.285989	45655			0.03			278452	0.122173	38754		91683	0.455797	76789		144254	0.195253	35000
1979	145347	0.318522	67935			0.03			270493	0.134237	41940		87069	0.323888	41710		111054	0.412581	78000
1980	139951	0.181721	31080			0.09			270763	0.196549	66237		105041	0.473887	94614		98859.4	0.43785	77000
1981	139747	0.191176	33031			0.09			322223	0.106026	38216		136132	0.306153	60067		100657	0.263434	36000
1982	154547	0.241204	49127		21579	0.09	2134.19		291851	0.120258	39895		173335	0.189641	40564		100897	0.211107	27000
1983	144038	0.340851	74483		24927	0.09	2465.31		253723	0.090217	25160		165337	0.285227	65977		98859	0.335888	50000
1984	156147	0.312016	70816		26839				197798	0.188161	45844		133568	0.360509	75298		73551	0.357919	41000
1985	159838	0.274739	60549		24248				201189	0.0995717	22248		164119	0.34186	85249		66896	0.302411	29000
1986	165347	0.440071	129953		18200				160492	0.216872	44445		168236	0.23681	52202		65151	0.55115	80000
1987	153670	0.553537	190524		17368				215777	0.120046	29437		110299	0.349046	59143		66496	0.448148	54000
1988	154475	0.503133	156423		21590				184795	0.0640211	12640		106973	0.367477	62148		40306	0.40992	28000
1989	169818	0.388288	107793		21806	0.13	3258.37		134996	0.193254	32338		78439	0.246641	25680		41000	0.467532	36000
1990	156240	0.313125	71225		35120	0.13	5247.82		113664	0.158425	21397		53780	0.37715	32565		43000	0.565657	56000
1991	148004	0.353522	80935		22513				104715	0.121364	14464		47715	0.457167	40185		47000	0.419753	34000
1992	125190	0.313045	57049		29341				106831	0.201813	27011		72790	0.397054	47934		46000	0.402597	31000
1993	117113	0.230173	35016		31491				126694	0.171079	26148		82176	0.492063	79608		48000	0.472527	43000
1994	110392	0.177266	23785		33002				104349	0.255022	35721		82074	0.443355	65370		43000	0.434211	33000
1995	98356	0.181622	21828		30467				122165	0.183324	27423		77458	0.425514	57372		41000	0.422535	30000
1996	81673	0.389233	52049		22651				135372	0.139315	21912		79148	0.477947	72461		36000	0.4375	28000
1997	83048	0.546664	100145		14901				133517	0.248245	44090		82574	0.38681	52089		31000	0.354167	17000
1998	71534	0.591899	103751		20868				139145	0.23112	41826		81054	0.357805	45160		24000	0.346316	12715
1999	80662	0.468062	70976		23457	0.08	2039.74		101165	0.147467	17499		65588	0.393748	42598		25700	0.462444	22109
2000	81148	0.353191	44311		22532	0.08	1959.3		79549	0.209404	21070		47553	0.506317	48770		24280	0.474584	21931
2001	81963	0.550326	100309		19944	0.08	1734.26		47830	0.215722	13156		40856	0.743175	118225		19260	0.455778	16130
2002	70217	0.436492	54390		16945	0.13	2532.01		62941	0.108194	7636		58348	0.440065	45857		14870	0.535516	17144
2003	66502	0.539122	77792		17920	0.14	2917.21		27313	0.160478	5221		41964	0.36085	23692		10450	0.714364	26135
2004	61436	0.469931	54466		17147	0.17	3512.04		28852	0.196122	7039		48734	0.241907	15551		8950	0.669644	18142
2005	55700	0.491677	53876		16355	0.11	2021.4		29466	0.169293	6005		48357	0.151542	8637		10680	0.490944	10300
2006	57943	0.516291	61846		12600	0.13	1882.76		26001	0.228892	7718		37613	0.322545	17908		15097	0.48147	14018
2007	49744	0.442201	39435		14635	0.1	1626.11		22707	0.480258	20982		30939	0.480854	28657		15666	0.249425	5206
2008	48874	0.484174	45875		14145	0.06	902.872		27155	0.448674	22099		30248	0.303715	13194		13479	0.382688	8356
2009	54973	0.451356	45225		13952				32653	0.33969	16798		32807	0.243294	10548		11774	0.30729	5223
2010	60674	0.430243	45817		12603				38963	0.269864	14401		29054	0.258997	10155		12281	0.390037	7853
2011					11485
