# Supplementary material for: Hind-Casting the Quantity and Composition of Discards by Mixed Demersal Fisheries in the North Sea
Source: PLoS One. 2015 Mar 16;10(3):e0117078. doi: 10.1371/journal.pone.0117078 (PMC4361349; doi:10.1371/journal.pone.0117078)
Supplement: S4 Table — (XLS) [file pone.0117078.s010.xls]

## Sheet: Table S4 - Legend
Table S4. Weight - length relationsdhip parameters used to convert numbers-at-length in ICES International Bottom Trawl Survey (IBTS) data, to weight-at-length
Relationship: Weight (g) = LWa * L^LWb; L = length (cm)
TSN	IT IS species code
freq	Number of individuals measured in tbe selected hauls of the IBTS
LWa	Weight-length coefficient
LWb	Weight-length exponent
Common_name	Species commoin name
Latin_name	Species latin name
all_time_max_L	Maximum observed length in the selected IBTS hauls
Source	Literatures source of parameters
Where no parameters were listed in either of the literature sources, we applied default parameters which were the average over all parameterised species
Coull KA, Jermyn AS, Newton AW, Henderson GI, Hall WB (1989) Length/weight relationships for 88 species of fish encountered in the North East Atlantic. Scottish Fisheries Research Report 43: 81pp.
Greenstreet SPR, Rossberg AG, Fox CJ, Le Quesne WJF, Blasdale T, Boulcott P, Mitchell I, Millar C, Moffat CF (2012) Demersal fish biodiversity: species-level indicators and trends-based targets for the Marine Strategy Framework Directive. – ICES Journal of Marine Science 69: 1789 – 1801.

## Sheet: Species weight length parameter
TSN	freq	LWa	LWb	Common_name	Latin_name	all_time_max_L	Source
166365	646	0.0094	3	Alaskan stickleback | threespine stickleback	Gasterosteus aculeatus	16	Greenstreet et al. 2012
172877	139252	0.0044	3.204	American dab | American plaice | Canadian plaice | dab	Hippoglossoides platessoides	71	Greenstreet et al. 2012
166284	6	0.0027	3.4	American john dory | buckler dory	Zenopsis conchifera	18	Greenstreet et al. 2012
164501	7707	0.0296	2.839	anglerfish	Lophius piscatorius	140	Greenstreet et al. 2012
164497	244	0.02	2.85	anglerfishes | goosefishes | monkfishes	Lophiidae	89	Greenstreet et al. 2012
167317	63	0.013	3.074	Arctic sculpin	Myoxocephalus scorpioides	28	Greenstreet et al. 2012
167408	5	0.0231	3	Arctic sculpin | polar sculpin	Cottunculus microps	29	Greenstreet et al. 2012
164768	4	0.0044	3.101	Arctic threebearded rockling | silver rockling	Gaidropsarus argentatus	31	Greenstreet et al. 2012
162057	3923	0.02	2.85	argentines | herring smelts	Argentinidae	32	Default
162061	368	0.02	2.85	argentines | herring smelts	Argentina	25	Default
167454	15400	0.023	2.748	armed bullhead	Agonus cataphractus	26	Greenstreet et al. 2012
162064	3376	0.0039	3.203	Atlantic argentine	Argentina silus	69	Greenstreet et al. 2012
164712	151945	0.020475	2.8517	Atlantic cod | cod | rock cod	Gadus morhua	140	Coull et al 1989
170297	1	0.02	2.85	Atlantic fanfish | silver sea bream	Pterycombus brama	42	Default
159772	925	0.0003	3.405	Atlantic hagfish	Myxine glutinosa	79	Greenstreet et al. 2012
172933	382	0.0056	3.166	Atlantic halibut	Hippoglossus hippoglossus	180	Greenstreet et al. 2012
167210	1	0.02	2.85	Atlantic hookear sculpin	Artediellus atlanticus	6	Default
167478	3	0.0035	3	Atlantic poacher	Leptagonus decagonus	12	Greenstreet et al. 2012
165612	1	0.0015	3.193	Atlantic saury | skipper garfish	Scomberesox saurus	37	Greenstreet et al. 2012
173051	36	0.0069	3.117	Atlantic sole | sand sole	Pegusa lascaris	35	Greenstreet et al. 2012
171571	1	0.0417	2.253	Atlantic warbonnet	Chirolophis ascanii	8	Greenstreet et al. 2012
171341	1988	0.0087	3.032	Atlantic wolffish	Anarhichas lupus	120	Greenstreet et al. 2012
171336	2	0.02	2.85	Atlantic wolffishes	Anarhichas	48	Default
162315	4	0.02	2.85	Baird's smoothhead	Alepocephalus bairdii	88	Default
170737	3	0.0162	3.025	ballan wrasse	Labrus bergylta	19	Greenstreet et al. 2012
164755	9717	0.012	3.048	bib | pout | pout whiting | pouting	Trisopterus luscus	88	Greenstreet et al. 2012
623025	1	0.0063	2.95	bigeye rockling	Gaidropsarus macrophthalmus	17	Greenstreet et al. 2012
166839	4	0.0155	3.298	bigscale scorpionfish | orange scorpionfish	Scorpaena scrofa	28	Greenstreet et al. 2012
164502	30	0.0212	2.92	black bellied anglerfish	Lophius budegassa	65	Greenstreet et al. 2012
171850	63	0.016	2.89	black goby	Gobius niger	14	Greenstreet et al. 2012
170335	4	0.0128	2.779	black mullet | gray mullet | striped mullet	Mugil cephalus	53	Greenstreet et al. 2012
169229	96	0.0221	2.916	Black seabream	Spondyliosoma cantharus	36	Greenstreet et al. 2012
166787	1238	0.0197	2.954	blackbelly rosefish	Helicolenus dactylopterus	29	Greenstreet et al. 2012
160034	93	0.0028	3.029	blackmouth catshark	Galeus melastomus	74	Greenstreet et al. 2012
171125	1	0.02	2.85	blennies	Blennius	20	Default
171124	1	0.02	2.85	blennies | combtooth blennies | scaleless blennies	Blenniidae	9	Default
616605	12	0.0139	3.146	Bloch's topknot	Zeugopterus regius	14	Greenstreet et al. 2012
160880	200	0.0099	3.205	blonde ray	Raja brachyura	98	Greenstreet et al. 2012
164761	16	0.0019	3.149	blue ling	Molva dypterygia	139	Greenstreet et al. 2012
564126	149	0.0068	2.977	blue skate | flapper skate	Dipturus batis	206	Greenstreet et al. 2012
160959	2	0.0011	3.992	blue stingray | common stingray	Dasyatis pastinaca	67	Greenstreet et al. 2012
169419	294	0.0044	3.351	bluntsnouted mullet | red mullet | striped goatfish | striped mullet	Mullus barbatus	33	Greenstreet et al. 2012
166320	72	0.0144	3.058	boarfish | cuckoofish	Capros aper	15	Greenstreet et al. 2012
166309	6	0.02	2.85	boarfishes | cuckoos	Caproidae	15	Default
166271	4	0.02	2.85	boarfishes | dories | john dories	Zeiformes	22	Default
172749	2331	0.0117	3.085	brill	Scophthalmus rhombus	68	Greenstreet et al. 2012
166467	3	0.0002	3.172	broadnosed pipefish | deepsnouted pipefish	Syngnathus typhle	27	Greenstreet et al. 2012
167196	112	0.02	2.85	bullheads | scaleless sculpins | sculpins	Cottidae	31	Default
159985	1	0.02	2.85	cat sharks | catsharks	Scyliorhinidae	73	Default
165284	171	0.0417	2.253	checker eelpout | Vahl's eelpout	Lycodes vahlii	56	Greenstreet et al. 2012
164727	30533	0.0083	3.012	coalfish | pollock | saithe	Pollachius virens	118	Greenstreet et al. 2012
171698	31677	0.0022	2.591	common dragonet | European dragonet	Callionymus lyra	38	Greenstreet et al. 2012
161128	283	0.0014	3.06	common eel | European eel	Anguilla anguilla	97	Greenstreet et al. 2012
173001	26660	0.0049	3.228	common European sole | common sole | Dover sole | English sole | sole	Solea vulgaris	51	Greenstreet et al. 2012
173002	1428	0.02	2.85	common European sole | common sole | Dover sole | English sole | sole	Solea solea	45	Default
171982	21	0.01	2.94	common goby	Pomatoschistus microps	7	Greenstreet et al. 2012
166025	5	0.0015	3.19	common sand smelt	Atherina presbyter	16	Greenstreet et al. 2012
172829	144	0.0145	3.148	common topknot	Zeugopterus punctatus	18	Greenstreet et al. 2012
161341	17	0.0002	3.562	conger eel | sea eel	Conger conger	150	Greenstreet et al. 2012
171971	35	0.01	2.94	crystal goby	Crystallogobius linearis	6	Greenstreet et al. 2012
564128	35	0.0031	3.147	cuckoo ray | sandy ray	Leucoraja circularis	102	Greenstreet et al. 2012
564143	4775	0.106	2.282	cuckoo ray | sandy ray	Leucoraja naevus	106	Greenstreet et al. 2012
170739	4	0.0048	3.318	cuckoo wrasse | red wrasse	Labrus mixtus	35	Greenstreet et al. 2012
164740	774	0.0095	3.054	cusk | torsk | tusk	Brosme brosme	90	Greenstreet et al. 2012
172881	293547	0.0072	3.122	dab	Limanda limanda	100	Greenstreet et al. 2012
167311	1	0.02	2.85	daddy sculpins | fourhorn sculpins | great sculpins | shorthorn sculpins	Myoxocephalus	18	Default
171603	17	0.0091	2.335	daubed shanny	Leptoclinus maculatus	34	Greenstreet et al. 2012
166756	2	0.0152	3.021	deepwater redfish | deepwater rockfish	Sebastes mentella	50	Greenstreet et al. 2012
160617	6608	0.0018	3.178	dogfish | grayfish | piked dogfish | spiny dogfish | spurdog	Squalus acanthias	148	Greenstreet et al. 2012
160604	57	0.02	2.85	dogfish sharks | spiny dogfishes	Squalidae	112	Default
171692	148	0.02	2.85	dragonet	Callionymus	23	Default
171712	747	0.0162	2.578	dragonet	Callionymus reticulatus	18	Greenstreet et al. 2012
171691	2996	0.0022	2.5907	dragonets | scotter blennies	Callionymidae	27	Coull et al 1989
164760	5487	0.0061	2.995	drizzie | European ling | ling | ling cod | molva | sea pike	Molva molva	155	Greenstreet et al. 2012
165215	5	0.02	2.85	eelpouts | viviparous blennies	Zoarcidae	73	Default
164758	351218	0.0061	3.086	English whiting | whiting	Merlangius merlangus	70	Greenstreet et al. 2012
172894	12188	0.0094	3.1	European flounder | flounder | North Atlantic flounder | white fluke	Platichthys flesus	52	Greenstreet et al. 2012
164795	12051	0.0084	2.934	European hake	Merluccius merluccius	113	Greenstreet et al. 2012
166287	587	0.0548	2.517	European john dory | john dory	Zeus faber	46	Greenstreet et al. 2012
172902	157748	0.0091	3.043	European plaice | plaice	Pleuronectes platessa	67	Greenstreet et al. 2012
164728	1323	0.008	3.053	European pollock | pollack	Pollachius pollachius	95	Greenstreet et al. 2012
170317	233	0.0123	2.955	European seabass | sea bass | white salmon	Dicentrarchus labrax	70	Greenstreet et al. 2012
166401	68	0.0021	3	fifteenspine stickleback | sea stickleback	Spinachia spinachia	40	Greenstreet et al. 2012
166704	1	0.02	2.85	firefishes | goblinfishes | rockfishes | scorpionfishes	Scorpaenidae	8	Default
623023	777	0.0027	3.192	fivebeard rockling | fivebearded rockling	Ciliata mustela	53	Greenstreet et al. 2012
164748	10022	0.0027	3.192	fourbeard rockling	Enchelyopus cimbrius	45	Greenstreet et al. 2012
167316	12	0.0229	2.952	fourhorn sculpin	Myoxocephalus quadricornis	23	Greenstreet et al. 2012
172834	15	0.0034	3.24	fourspot megrim | fourspot scaldfish	Lepidorhombus boscii	49	Greenstreet et al. 2012
171978	1166	0.0212	2.626	freckled goby | sand goby	Pomatoschistus minutus	55	Greenstreet et al. 2012
564140	2	0.0047	3.142	freckled skate | speckled skate	Leucoraja lentiginosa	70	Greenstreet et al. 2012
161125	59	0.02	2.85	freshwater eels	Anguillidae	73	Default
172036	8	0.0212	2.626	fries' goby	Lesueurigobius friesii	6	Greenstreet et al. 2012
165594	316	0.001	3.01	garfish	Belone belone	81	Greenstreet et al. 2012
171841	1	0.0123	3.02	giant goby	Gobius cobitis	9	Greenstreet et al. 2012
171833	102	0.02	2.85	gobies	Gobius	9	Default
171746	1736	0.02	2.85	gobies | true gobies	Gobiidae	22	Default
164457	1	0.02	2.85	Gobies, clingfishes	Gobiesocidae	2	Default
171859	1	0.0112	3.0304	Goby	Gobius gasteveni	11	Greenstreet et al. 2012
171977	1294	0.02	2.85	Goby	Pomatoschistus	9	Default
637881	25	0.0099	3.0432	Goby	Pomatoschistus lozanoi	7	Greenstreet et al. 2012
164475	1	0.02	2.85	Goby, clingfish	Lepadogaster	20	Default
164482	9	0.0196	2.906	Goby, clingfish	Diplecogaster bimaculata	5	Greenstreet et al. 2012
170377	10	0.01	2.997	golden mullet	Liza aurata	56	Greenstreet et al. 2012
170733	11	0.0123	3	goldsinny wrasse	Ctenolabrus rupestris	15	Greenstreet et al. 2012
172873	9124	0.0023	3.291	gray sole | witch flounder	Glyptocephalus cynoglossus	54	Greenstreet et al. 2012
166464	373	0.0001	3.527	great pipefish | longnosed pipefish | narrowsnouted pipefish	Syngnathus acus	49	Greenstreet et al. 2012
164751	64	0.0057	3.105	greater forkbeard	Phycis blennoides	70	Greenstreet et al. 2012
170992	306	0.0016	3.432	greater weever	Trachinus draco	41	Greenstreet et al. 2012
167044	158736	0.0082	3.015	grey gurnard	Eutrigla gurnardus	49	Greenstreet et al. 2012
170333	13	0.02	2.85	grey mullets | mullets	Mugilidae	65	Default
172809	1	0.0064	3.17	Grohmann's scaldfish	Arnoglossus thori	13	Greenstreet et al. 2012
167749	31	0.02	2.85	Gulf coney | rooster hind	Epinephelus acanthistius	9	Default
166972	528	0.02	2.85	gurnards | searobins	Triglidae	44	Default
164744	288258	0.0084	3.033	haddock	Melanogrammus aeglefinus	87	Greenstreet et al. 2012
164789	19	0.02	2.85	hakes | merluccid hakes | merlucciid hakes	Merlucciidae	49	Greenstreet et al. 2012
160883	2790	0.0138	2.802	homelyn ray | spotted ray	Raja montagui	102	Greenstreet et al. 2012
636752	1	0.0096	3.0114	Jeffrey's goby	Buenia jeffreysii	5	Greenstreet et al. 2012
159700	4	0.02	2.85	Lamprey	Lampetra	34	Default
159719	38	0.0019	3	Lamprey	Lampetra fluviatilis	39	Greenstreet et al. 2012
159721	6	0.02	2.85	Lamprey	Petromyzon	36	Default
172714	17	0.02	2.85	lefteye flounders | lefteyed flounders	Bothidae	11	Default
172806	27	0.0045	3.17	Lefteyed flounder	Arnoglossus imperialis	21	Greenstreet et al. 2012
172888	74281	0.0085	3.066	lemon dab | lemon sole	Microstomus kitt	51	Greenstreet et al. 2012
164777	29	0.0062	3.267	lesser forkbeard | tadpole fish | trifurcated hake	Raniceps raninus	16	Greenstreet et al. 2012
166463	578	0.0001	3.53	lesser pipefish	Syngnathus rostellatus	41	Greenstreet et al. 2012
630409	13259	0.0018	3.41	lesser weever	Echiichthys vipera	53	Greenstreet et al. 2012
167862	97	0.0137	2.971	lettered perch | painted comber	Serranus scriba	73	Greenstreet et al. 2012
564148	2	0.0007	3.4	longnosed skate	Dipturus oxyrinchus	50	Greenstreet et al. 2012
551497	1	0.0079	2.86	longspine snipefish	Macroramphosus scolopax	9	Greenstreet et al. 2012
167390	978	0.0131	3.111	longspined sea scorpion	Taurulus bubalis	31	Greenstreet et al. 2012
167612	1835	0.0578	2.95	lumpfish	Cyclopterus lumpus	58	Greenstreet et al. 2012
167483	4	0.02	2.85	lumpfishes | lumpsuckers | snailfishes	Cyclopteridae	9	Default
167375	101	0.0157	2.745	mailed sculpin | moustache sculpin	Triglops murrayi	15	Greenstreet et al. 2012
160838	2	0.0273	2.91	marbled electric ray	Torpedo marmorata	85	Greenstreet et al. 2012
172835	7992	0.0114	2.843	megrim | whiff	Lepidorhombus whiffiagonis	65	Greenstreet et al. 2012
167581	90	0.0196	2.906	Montagu's seasnail	Liparis montagui	15	Greenstreet et al. 2012
164780	85	0.0128	3.086	northern rockling	Ciliata septentrionalis	15	Greenstreet et al. 2012
171345	3	0.02	2.85	northern wolffish | wolf-eel	Anarrhichthys ocellatus	93	Default
166779	2273	0.0138	3.073	Norway haddock | redfish	Sebastes viviparus	41	Greenstreet et al. 2012
616613	376	0.016067	2.9049	Norwegian topknot	Zeugopterus norvegicus	22	Coull et al 1989
160067	8	0.0049	2.955	nursehound	Scyliorhinus stellaris	69	Greenstreet et al. 2012
644927	3849	0.0002	3	ocean pipefish | snake pipefish	Entelurus aequoreus	56	Greenstreet et al. 2012
173414	1	0.0454	3.05	ocean sunfish	Mola mola	58	Greenstreet et al. 2012
160846	107	0.02	2.85	ocellate skates | skates	Raja	84	Default
615903	8	0.02	2.85	Opah	Lamprididae	31	Default
171980	20	0.0126	3	painted goby	Pomatoschistus pictus	6	Greenstreet et al. 2012
160882	3	0.0049	3.117	painted ray	Raja microocellata	60	Greenstreet et al. 2012
160900	6	0.0042	3.124	painted ray | undulate ray	Raja undulata	21	Greenstreet et al. 2012
165116	94	0.0091	2.335	pearlfish	Echiodon drummondii	42	Greenstreet et al. 2012
555704	1	0.02	2.85	phycine hakes	Phycinae	7	Default
650172	1	0.0039	3.29	pikeperch | sudak | zander	Sander lucioperca	21	Greenstreet et al. 2012
166438	1	0.02	2.85	pipefishes | seahorses	Syngnathoidei	39	Default
166443	349	6e-05	3.527	pipefishes | seahorses	Syngnathidae	53	Coull et al 1989
166613	1	0.02	2.85	pipefishes | seahorses	Acentronura	6	Default
164754	30922	0.0068	3.128	poor cod	Trisopterus minutus	33	Greenstreet et al. 2012
159911	2	0.0017	2.03	porbeagle	Lamna nasus	220	Greenstreet et al. 2012
169215	2	0.0159	3.054	porgie	Pagellus erythrinus	35	Greenstreet et al. 2012
169180	4	0.02	2.85	porgies	Sparidae	36	Default
171554	9	0.02	2.85	pricklebacks | shannies	Stichaeidae	32	Default
161022	88	0.0004	3.366	rabbitfish | ratfish	Chimaera monstrosa	92	Greenstreet et al. 2012
160845	54	0.02	2.85	rays | skates	Rajidae	65	Default
564141	1	0.0049	3	rays | skates	Dipturus linteus	46	Greenstreet et al. 2012
692071	2988	0.0046	3.217	red gurnard	Chelidonichthys cuculus	43	Greenstreet et al. 2012
169418	3305	0.0048	3.324	red mullet	Mullus surmuletus	40	Greenstreet et al. 2012
169207	5	0.018	2.977	red porgy	Pagrus pagrus	23	Greenstreet et al. 2012
644643	2	0.0031	3.181	ribbed sculpin	Triglops pingelii	11	Greenstreet et al. 2012
171854	31	0.0089	3.163	rock goby	Gobius paganellus	11	Greenstreet et al. 2012
171645	413	0.0043	3.018	rock gunnel	Pholis gunnellus	37	Greenstreet et al. 2012
165419	3	0.0013	3.232	roughnose grenadier	Trachyrincus murrayi	15	Greenstreet et al. 2012
631033	2	0.0001	4.096	Sars' wolf eel	Lycenchelys sarsii	16	Greenstreet et al. 2012
172803	11	0.02	2.85	scald fishes	Arnoglossus	14	Default
172805	13845	0.0024	3.389	scaldfish	Arnoglossus laterna	22	Greenstreet et al. 2012
644150	8	0.02	2.85	Scaleless sculpin	Micrenophrys lilljeborgii	10	Default
159722	33	0.0003	3.405	sea lamprey	Petromyzon marinus	80	Greenstreet et al. 2012
167550	50	0.02	2.85	sea snails | snailfishes	Liparis	14	Default
170316	5	0.02	2.85	seabass	Dicentrarchus	38	Default
166444	38	0.02	2.85	seaweed pipefishes	Syngnathus	24	Default
631023	1009	0.0091	2.335	serpent blenny | snakeblenny	Lumpenus lampretaeformis	45	Greenstreet et al. 2012
564134	50	0.0017	3.258	shagreen ray | shagreen skate	Leucoraja fullonica	96	Greenstreet et al. 2012
164766	10	0.004	3.078	shore rockling	Gaidropsarus mediterraneus	29	Greenstreet et al. 2012
167318	8567	0.0131	3.111	shorthorn sculpin	Myoxocephalus scorpius	37	Greenstreet et al. 2012
164772	4092	0.0064	3.138	silvery pout	Gadiculus argenteus	20	Greenstreet et al. 2012
643890	7316	0.0123	2.933	smallscaled gurnard	Chelidonichthys lucernus	57	Greenstreet et al. 2012
160065	12622	0.0016	3.207	small-spotted catshark	Scyliorhinus canicula	84	Greenstreet et al. 2012
160226	78	0.02	2.85	smooth hound sharks | smooth hounds	Mustelus	110	Default
160242	391	0.0062	2.758	smooth-hound	Mustelus mustelus	151	Greenstreet et al. 2012
164846	1	0.0023	3.2	snake blenny	Ophidion barbatum	33	Greenstreet et al. 2012
173020	24	0.02	2.85	solenette	Buglossidium	11	Default
173021	17405	0.0152	2.907	solenette	Buglossidium luteum	28	Greenstreet et al. 2012
172980	80	0.02	2.85	soles	Soleidae	39	Default
173000	1	0.02	2.85	soles	Solea	32	Default
160053	3	0.02	2.85	spotted cat sharks	Scyliorhinus	66	Default
171699	4470	0.0162	2.578	spotted dragonet	Callionymus maculatus	56	Greenstreet et al. 2012
171342	14	0.0017	3.399	spotted wolffish	Anarhichas minor	69	Greenstreet et al. 2012
564149	38494	0.0494	2.845	starry skate | thorny skate	Amblyraja radiata	138	Greenstreet et al. 2012
160240	1353	0.002	3.117	starry smooth-hound	Mustelus asterias	151	Greenstreet et al. 2012
166363	11	0.02	2.85	sticklebacks	Gasterosteidae	7	Default
166595	29	0.0016	2.42	straightnosed pipefish	Nerophis ophidion	44	Greenstreet et al. 2012
167046	7	0.0049	3.039	streaked gurnard	Trigloporus lastoviza	31	Greenstreet et al. 2012
167578	1048	0.0196	2.906	striped seasnail	Liparis liparis	35	Greenstreet et al. 2012
170315	3	0.02	2.85	temperate basses	Percichthyidae	44	Default
173022	5	0.02	2.85	thickback sole	Microchirus	21	Default
173026	735	0.0089	3.079	thickback sole	Microchirus variegatus	24	Greenstreet et al. 2012
170371	50	0.0108	2.948	thicklip mullet | thicklipped mullet	Chelon labrosus	69	Greenstreet et al. 2012
630328	3	0.0177	3.013	thinlipped mullet	Liza ramado	58	Greenstreet et al. 2012
160901	5168	0.0028	3.216	thornback ray | thornback skate	Raja clavata	150	Greenstreet et al. 2012
164765	402	0.0101	2.981	three-bearded rockling | threebearded rockling	Gaidropsarus vulgaris	47	Greenstreet et al. 2012
164764	34	0.02	2.85	three-bearded rocklings	Gaidropsarus	27	Default
201978	4	0.02	2.85	Threespined stickleback	Gasterosteus aculeatus	7	Default
636467	1	0.0115	3	tompot blenny	Parablennius gattorugine	13	Greenstreet et al. 2012
160181	364	0.0004	3.629	tope | tope shark	Galeorhinus galeus	165	Greenstreet et al. 2012
172828	2	0.02	2.85	Topknot	Zeugopterus	7	Default
172033	53	0.01	2.94	transparent goby	Aphia minuta	5	Greenstreet et al. 2012
616195	4950	0.0201	3.024	turbot	Psetta maxima	154	Greenstreet et al. 2012
167188	2	0.0017	3.5178	twohorn sculpin	Icelus bicornis	16	Greenstreet et al. 2012
160670	15	0.0304	2.455	velvet belly	Etmopterus spinax	43	Greenstreet et al. 2012
165255	3	0.02	2.85	viviparous blenny	Lycodes	23	Default
631144	11	0.02	2.85	viviparous blenny	Lycodes gracilis	18	Default
165324	635	0.0417	2.253	viviporous blenny | viviporous eelpout	Zoarces viviparus	37	Greenstreet et al. 2012
644687	1	0.02	2.85	white barracudina	Arctozenus risso	33	Default
171335	24	0.02	2.85	wolffishes	Anarhichadidae	101	Default
