# Supplementary material for: Hind-Casting the Quantity and Composition of Discards by Mixed Demersal Fisheries in the North Sea
Source: PLoS One. 2015 Mar 16;10(3):e0117078. doi: 10.1371/journal.pone.0117078 (PMC4361349; doi:10.1371/journal.pone.0117078)
Supplement: S7 Table — (XLS) [file pone.0117078.s013.xls]

## Sheet: Table S7 - Legend
Table S7. Annual discarded and landed weights (tonnes) of demersal fish species and groups in the North Sea, 1978-2010
First row indicates the type of species in each column (reference species / species subject to TAC restrictions in 2010 / species with no TAC restrictions)
Within each species type, species are ordered alphabetically
Discarded weight data for the reference species cod, haddock, plaice, sole and whiting (columns shaded in grey) are the fitted values from the full model runs
Discarded weight data for all non-reference species and groups were estimated using the reduced model with landings data inputs from the ICES-FAO datset
Annual landed weights for the reference species (cod, haddock, plaice, sole and whiting; columns shaded grey) from the ICES Advice Book 2011:
ICES (2011) - Report of the ICES Advisory Committee 2011. ICES Advice, 2011. Book 6, 366 pp
Annual landed weights for the non-reference species assembled from the ICES-FAO landings dataset
Lassen H, Cross D, Christiansen E (2012) One hundred years of catch statistics for the Northeast Atlantic. ICES Community Research Report 311. 25pp.
ICES-FAO landings data on gurnards show a large increase between 1986 and 1987 due entirely to official statistics from Denmark
The highly elevated landings then decline to historically usual levels by 1993
We consider the scale of the increase in landings to be implausible, and speculate that it reflects mis-reportinmg of landings of another species.
We therefore disregard the official data on gurnard landings between 1987 and 1992
We replace the disregarded gurnard data by liner interpolation between the mean for 1985/86 and the mean for 1993/94
	Tonnes landed
	from ICES-FAO	Interpolated values
year	gurnard	gurnard
1978	1649.96
1979	1302.06
1980	1204.3
1981	1794.73
1982	2198.5
1983	3114.45
1984	4541.2
1985	2814.91
1986	657.836
1987	47143.2	1806.28
1988	38698	1722.11
1989	27467.7	1637.94
1990	22830.7	1553.78
1991	15083	1469.61
1992	8653.87	1385.44
1993	1486.19
1994	808.196
1995	723.989
1996	641.125
1997	488.901
1998	647.069
1999	462.887
2000	2318.02
2001	2965.01
2002	2726.42
2003	2485.71
2004	2622.42
2005	2535.19
2006	2448.81
2007	2680.73
2008	2095.54
2009	2459.36
2010	982.487

## Sheet: Discard weights
Type	Ref	Ref	Ref	Ref	Ref	TAC	TAC	TAC	TAC	TAC	TAC	TAC	TAC	TAC	TAC	TAC	TAC	TAC	non-TAC	non-TAC	non-TAC	non-TAC	non-TAC	non-TAC	non-TAC	non-TAC	non-TAC	non-TAC
year	cod	haddock	plaice	sole	whiting	anglerfish	brill	dab	dogfish	flounder	hake	lemon sole	megrim	rays	saithe	spurdog	turbot	witch	bass	gurnard	halibut	ling	mullets	pollack	tusk	wolffish	other marketable	discard-only
1978	48580	72350	52800	2592	82910	831.795	155.467	29839.9	266.146	1913.96	803.103	1582.67	104.041	2658.73	21084.8	10650.1	767.532	340.912	26.2104	7074.24	24.0029	4494.44	57.6539	197.189	903.385	231.248	7551	1372.95
1979	40380	42410	48340	2334	73240	544.93	178.032	20686.4	245.327	2257.42	511.789	1322.36	97.8916	1990.92	17156.4	11916.9	643.766	252.905	21.1302	2939.64	22.5144	2529.26	19.6287	237.572	936.513	199.436	5459.23	1230.26
1980	64570	87440	37290	2415	65370	2146.51	206.609	26625.5	181.036	2732.8	267.02	1637.6	79.3727	2117.49	15679.5	12030.5	733.283	340.738	20.8042	4195.11	16.7561	2734.83	42.1642	240.383	623.807	196.697	6548.54	1320.96
1981	47360	66740	67680	5457	51280	1177.6	189.99	22453.2	291.296	2444.54	260.095	1658.09	106.524	2319.13	18454	7759.9	628.11	220.726	23.122	7046.73	52.1275	3618.08	45.0652	194.497	1229.5	318.968	8403.31	1244.85
1982	38160	40610	55330	3858	34430	1550.34	175.293	22461.9	322.965	2338.85	272.911	1415.48	178.301	1657.3	12593.6	8371.33	530.191	197.88	25.2659	7450.34	46.0775	5525.89	39.9808	276.963	1127.15	257.564	7194.93	1364.91
1983	26030	65420	77120	2947	39250	1135.59	119.352	24940.9	300.204	2114.27	285.511	1558.84	203.387	1596.88	17432.6	5546.4	374.967	286.593	29.3865	7185.08	30.3982	2692.5	34.0811	213.713	992.957	254.19	11784.5	1291.23
1984	48880	73950	95620	3791	39260	1877.61	178.781	32093.1	274.914	4118.6	582.773	2061.35	112.918	1539.28	15416.5	5095.66	711.579	454.835	37.0147	7131.07	20.2174	3072.98	25.5595	207.04	803.004	329.533	12423.2	1600.96
1985	23870	91750	95080	2194	42050	1347.92	75.6648	33820.1	328.04	4310.83	253.695	1564.8	114.149	1238.25	19216.6	5549.57	334.184	441.222	33.1132	5056.28	26.6469	2487.39	10.0338	276.808	594.115	303.14	10438.2	1795.98
1986	44360	54190	113600	4139	53280	1175.34	63.4743	47913	303.258	4487.6	340.695	2062.71	331.672	1610.98	32124.8	6734.64	406.488	464.548	34.9765	6371.61	17.4916	3946.65	19.4793	240.904	749.397	319.18	10737.9	1193.56
1987	48830	58380	139400	3313	47750	1464.37	55.3132	45462.3	201.896	4839.87	555.024	1820.45	158.612	1603.56	13284.3	3515.83	744.285	469.083	36.8927	4411.97	22.2008	7033.82	19.6517	193.12	665.116	319.697	11892.6	1805.25
1988	13280	64670	141500	3108	42020	1340.85	71.5172	37957.9	180.766	3564.06	424.552	1643.58	140.725	1201.44	13753.8	3825.55	417.034	621.736	40.1389	3878.13	17.4013	3907.68	19.8228	203.979	872.516	336.915	10451.5	1361.13
1989	32670	29730	99770	4090	37020	2897.98	92.1124	37321.5	124.917	3034.46	349.947	1661.93	194.739	1160.3	11127.2	3086.08	718.799	550.098	44.4041	4344.46	23.4894	3682.38	21.1324	384.077	524.417	286.092	12030.2	1523.82
1990	22220	33040	71300	3253	41970	851.788	122.784	38646.3	133.16	3967.59	707.768	1895.6	182.324	1567.59	12159.7	2881.9	1158.09	432.767	58.5693	5159.47	32.8341	4058.39	41.0411	235.381	781.245	315.46	12186.2	1413.28
1991	15400	40110	65680	5474	33900	1078.91	218.252	34184.6	183.972	3358.25	500.691	1605.59	191.349	1715.02	11332.6	3546.74	869.888	404.39	195.567	4903.54	20.2839	3796.81	15.3379	256.164	753.96	277.591	12968.2	2442.04
1992	25010	48690	68030	5052	31980	1827.05	342.193	40782.7	140.669	3941.71	772.217	1937.25	191.588	1813.96	12362	2128.97	914.693	551.323	85.72	4885.52	23.4457	4712.38	18.0885	367.391	521.151	257.012	14995.5	2475.73
1993	25960	75580	54130	5627	32940	4258.06	366.461	43136.4	214.542	2744.34	406.021	1980.12	279.176	1802.38	12241.1	3937.38	810.227	619.203	103.083	4706.28	33.9598	7854.66	38.3457	262.718	485.83	288.759	16326	2430.47
1994	35720	66970	44720	3785	33500	1490.97	261.893	36825.1	284.162	3262.1	406.825	1862.3	473.107	1651.8	13742.3	4871.94	660.621	698.168	339.254	4946.91	38.5048	3792.89	49.3225	597.32	614.291	236.615	12096.7	2287.13
1995	35300	55760	43880	3620	28220	4151.96	197.199	35741.5	236.791	3435.18	456.262	1883.58	379.716	1708.43	8615.79	1832.53	659.221	522.563	61.1939	5121.45	27.8029	3949.24	124.041	267.041	468.357	226.919	15311.2	2573.04
1996	21830	72660	55940	4279	24980	1361.42	211.801	30912.7	287.997	3882.2	261.334	2144.11	312.165	1517.87	10622.4	2370.98	708.445	502.497	584.151	5187.51	27.5455	3137.29	136.622	402.211	353.217	169.55	14230	2273.51
1997	37810	51170	65000	6289	19660	1543.29	154.564	30482.1	181.461	5558.91	287.612	2524.68	321.597	1411.81	10368.8	1794.37	824.028	336.418	430.692	6542.81	24.4547	3376.6	59.89	258.394	674.929	159.75	14916.7	2713.57
1998	38090	44880	78080	3631	18360	3173.29	139.79	27981	292.753	2135.63	326.302	2850.55	328.631	1216.67	8800.3	1725.33	531.726	457.678	158.343	7123.61	31.7288	5021.16	267.928	298.957	375.416	144.598	16565.8	3220.36
1999	17900	42170	74820	2937	19600	2427.22	278.16	26357.5	229.458	2834.38	456.245	2907.23	319.906	1533.36	11231.1	2017.54	552.611	392.265	148.583	9649.31	22.695	3666.91	154.78	252.495	632.256	167.72	18385.6	2669.46
2000	20230	49550	56810	2359	18970	5072.01	203.858	25461.2	389.956	3051.46	267.761	2873.61	257.903	1354.11	10854.6	1472.28	489.708	423.133	180.492	7319.21	50.0912	3578.32	261.045	217.227	346.85	89.8004	20072.7	2688.11
2001	14240	107600	65210	2681	17260	2576.95	340.841	24101.6	235.162	3081.38	253.492	2297.53	223.108	1490.97	11980.2	1268.71	548.51	373.79	553.361	6337.81	40.8225	6349.22	175.508	237.723	375.123	117.262	19013.9	2421.68
2002	7805	46390	53660	3348	16190	2635.63	243.453	26369.9	288.784	2582.64	235.218	2419.01	221.02	1456.76	8560.27	1075.59	540.635	411.847	390.483	6550.37	30.1445	3152.46	237.042	210.709	270.491	105.101	15554	2255.44
2003	6269	24730	59670	3376	20170	874.399	200.138	25900.3	276.867	2709.54	485.424	2106.65	190.722	1315.85	11543.4	736.749	547.038	249.216	343.735	6855.93	25.0877	4066.16	329.906	153.72	362.403	81.0131	12871.8	2072.81
2004	7167	15550	48120	3081	16780	1404.17	189.431	27121.9	311.521	2346.67	588.124	1727.1	186.45	1568	13076.7	575.648	538.806	247.923	72.4546	7026.69	33.0665	2268.4	445.089	226.839	360.512	68.7773	12586.2	1942.71
2005	5929	8681	43910	2438	11500	2027.25	165.98	26026	256.689	2606.49	849.592	1669.57	248.038	1317.9	10095.7	1050.34	546.83	208.501	72.6221	7607.59	37.3206	3706.48	338.399	193.192	318.804	57.2278	11642.2	1660.21
2006	7596	20850	45920	2672	8997	1942.78	215.123	26561.9	347.042	1965.63	738.105	1648.33	184.952	1003.17	9607.72	1083.7	564.659	203.814	396.907	8146.63	46.078	1983.7	218.202	226.939	215.417	59.1443	12085.4	1754.29
2007	19130	28680	42060	2041	6761	917.537	215.93	26411.5	372.861	2882	983.489	1585.42	194.434	905.448	16756.8	1032.34	541.459	205.928	353.166	8218.83	56.2939	3458.14	494.216	162.517	236.235	67.2139	14447.5	2087.78
2008	20740	13520	43950	1948	9148	839.917	173.517	25644.7	473.721	3417.08	984.597	1495.77	189.349	579.396	8289.58	1033.7	515.886	189.632	110.275	7602.75	34.2376	2963.41	266.212	157.8	202.45	51.2367	14225.4	1545.92
2009	16780	10600	44290	2424	8499	178.051	153.309	22061.8	453.992	3363.04	1676.7	1421.59	193.741	445.606	8984.66	1062.77	541.064	138.01	346.753	6428.84	41.4611	1347.28	190.008	190.027	175.056	40.3051	10388.9	1235.07
2010	14190	11020	45240	2697	7908	904.001	175.671	21162.3	409.946	3032.45	1641.43	1318.7	206.646	382.938	11631.8	1397.46	444.026	201.741	606.39	7688.85	60.2389	1336.6	267.566	199.143	256.624	64.7482	11629.1	1052.11

## Sheet: Landed weights
Type	Ref	Ref	Ref	Ref	Ref	TAC	TAC	TAC	TAC	TAC	TAC	TAC	TAC	TAC	TAC	TAC	TAC	TAC	non-TAC	non-TAC	non-TAC	non-TAC	non-TAC	non-TAC	non-TAC	non-TAC	non-TAC	non-TAC
year	cod	haddock	plaice	sole	whiting	anglerfish	brill	dab	dogfish	flounder	hake	lemon sole	megrim	rays	saithe	spurdog	turbot	witch	bass	gurnard	halibut	ling	mullets	pollack	tusk	wolffish	other marketable	discard-only
1978	278452	91683	113984	10718.2	144254	4777.23	1464.4	6614.82	1099.46	2282.54	2136.72	6306.15	709.487	5339.6	133219	31403.2	5197.65	976.093	20.9052	1649.96	185.308	15395	155.111	1640.67	3644.47	1627.25	4768.19	0
1979	270493	87069	145347	11493.9	111054	4973.41	1423.05	8416.55	963.08	2121.18	2352.69	6563.39	863.275	5588.32	107870	22793.3	6498.05	913.561	16.8469	1302.06	201.907	17871.2	142.178	1606.58	5216.92	1725.53	3557.76	0
1980	270763	105041	139951	15912.2	98859.4	5342.22	1070.07	8482.65	800.839	1723.73	2726.81	6520.64	935.327	5009.3	117069	18084.6	5567.55	1024.65	21.3151	1204.3	203.001	16503.5	106.068	2135.32	6705.88	1795.8	3929.84	0
1981	322223	136132	139747	15180.7	100657	3653.04	1257.93	8669.1	200.468	2305.39	2137.73	6084.04	702.921	6870.53	122560	14639.8	4876.1	912.106	22.8155	1794.73	122.537	15821.1	117.154	2451	4647.69	1690.65	4317.5	0
1982	291851	173335	154547	21579	100897	3189.93	1308.98	9627.4	203.066	2706.8	1482.36	7215.02	566.925	4267.91	151291	9924.33	4482.56	1713.36	25.1631	2198.5	134.371	16826.1	111.221	2086.02	6325.25	2089.54	5039.16	0
1983	253723	165337	144038	24927	98859	4482.91	1481.41	12074.4	247.792	3123.61	1898.13	8402.81	652.808	5316.34	153950	10788.1	4655.9	2043.4	38.9243	3114.45	180.12	15761	132.037	2138.8	5203.9	2698.75	5180.74	0
1984	197798	133568	156147	26839	73551	6127.31	335.715	5510.4	283.951	1036.04	1889.15	6965.59	1372.26	5263.14	177994	9549.79	1504.69	2118.07	112.826	4541.2	189.217	18154.8	55.785	1911.77	6210.23	2434.69	4109.5	0
1985	201189	164119	159838	24248	66896	6953.94	351.48	5625.98	236.706	810.833	2690.16	6579.96	1574.12	5292.65	190903	9065.37	1623.71	2104.53	31.9527	2814.91	175.868	17862.1	53.6806	1548.3	8487.16	2418.69	3639.8	0
1986	160492	168236	165347	18200	65151	7634.56	263.736	3214.22	267.747	817.282	2049.97	5061.38	1036.14	4216.77	162975	7215.14	1457.57	2159.53	43.3711	657.836	227.635	11894.5	40.112	1695.73	6070.45	2587.97	2214.68	0
1987	215777	110299	153670	17368	66496	9590.92	261.694	3941.95	276.984	756.756	2213.62	5530.91	1766.68	5119.07	150107	9375.35	1515.52	2454.76	47.1249	1806.28	201.033	12120.4	48.6289	2264.5	5490.55	2593.62	1871.71	0
1988	184795	106973	154475	21590	40306	9937.73	337.527	7089.32	246.249	1603.88	2353.91	5916.5	1757.1	4696.29	105606	8672.88	4053.58	2086.85	54.1648	1722.11	174.28	11596.3	45.6388	1752.58	4445.77	2606.68	2390.52	0
1989	134996	78439	169818	21806	41000	10146.1	463.345	5842.67	283.281	1960.11	2426.22	5994.61	1250.4	3595.26	89290.8	8532.84	4949.38	2331.8	44.451	1637.94	154.197	12261.5	59.7703	1208.72	6517.98	2942.06	3037.99	0
1990	113664	53780	156240	35120	43000	10683.1	928.744	2716.59	269.019	887.009	2981.08	6225.4	1183.18	3683.55	83217.4	9928.31	5782.9	2378.18	40.73	1553.78	164.931	10702.7	57.8265	2160.45	4305.56	2912.95	2863.17	0
1991	104715	47715	148004	22513	47000	11763.2	1696.48	3476.89	190.822	1673.29	3215.74	6673.23	1227.11	3950.04	91292.6	8046.54	6392.67	2359.94	63.0192	1469.61	202.418	10562	46.3821	3298.42	4543.43	3152.22	4089.69	0
1992	106831	72790	125190	29341	46000	13411.7	1825.75	2669.44	265.431	1287.33	3349.02	6176.76	1503.61	4517.88	87801.8	9313.79	5982.41	1943.72	54.1954	1385.44	202.161	11835.8	48.1457	3457.41	5002.11	3064.69	4146.83	0
1993	126694	82176	117113	31491	48000	15610.8	2453.6	3328.72	238.646	2560.48	3455.21	5873.86	1826.94	4610.72	94812.8	5805.46	5578.88	1733.64	66.6398	1486.19	180.556	13727.5	84.7457	4629.33	5192.62	2499.37	3698.63	0
1994	104349	82074	110392	33002	43000	18229	1923.51	3875.63	274.25	2071.8	2321.96	5281.75	2085.85	4465.78	84821.5	3921.8	5263.19	1932.8	198.223	808.196	189.942	12775.1	94.093	2597.72	3421.97	1924.01	4096.18	0
1995	122165	77458	98356	30467	41000	21007.7	1440.2	3881.02	412.955	2134.81	1785.87	4731.79	2308.28	4218.67	95403.7	6937.39	4690.62	1878.76	262.584	723.989	260.074	13925	583.158	3616.43	3377.19	1478.86	4848.02	0
1996	135372	79148	81673	22651	36000	27439.6	1253.13	4854.38	343.155	2014.25	1386.43	4756.48	3275.16	4007.91	92522.4	4765.01	3658.98	1896.77	141.329	641.125	289.184	13375	295.209	2441.25	3414.98	1232.55	4492.15	0
1997	133517	82574	83048	14901	31000	25884.4	962.98	5284.96	490.157	1297.12	1184.57	4750.33	3156.25	3172.83	84343	4290.32	3398.69	2002.84	110.04	488.901	293.441	12072	160.036	2432.2	2267.14	1158.94	3389.15	0
1998	139145	81054	71534	20868	24000	19131	1290.87	12829.8	333.59	5591.34	1186.29	6502.36	2719.5	3366.82	86302.5	3308.5	3103.37	1810.74	95.5269	647.069	218.958	14361.7	413.279	1774.03	3456.06	1152.1	2979.68	0
1999	101165	65588	80662	23457	25700	14944.8	1287.64	13344.8	462.385	3781	1497.22	6349	2189.04	2620.01	81662.4	2238.8	3203.52	1795.01	87.1998	462.887	212.094	10582.8	82.4251	1861.85	2463.71	1084.34	4038.08	0
2000	79549	47553	81148	22532	24280	14215.3	1533.15	10768.4	272.125	3317.34	1510.28	6077.98	2150.32	2682.89	85011.4	1986.19	4091.03	1977.8	162.361	2318.02	155.5	9787.12	975.942	2288.04	3430.66	1246.29	3382.89	0
2001	47830	40856	81963	19944	19260	14900.3	1593.14	9922.87	379.994	3123.49	1567.82	5457.38	1951.61	2747.04	87606.6	1820.98	4152.08	2295.91	182.529	2965.01	173.668	8294.8	978.971	1996.17	3177.67	919.732	3591.33	0
2002	62941	58348	70217	16945	14870	12373.3	1308.32	8720.12	316.026	4000.82	1444.48	3846.58	1714.53	2822.63	112144	1615.05	3767.45	1649.47	289.649	2726.42	255.986	9138.39	796.095	2047.39	3034.66	842.821	3419.77	0
2003	27313	41964	66502	17920	10450	9419.72	1350.44	9037.04	330.024	3730.07	1551.31	3699.98	1275.71	2542.89	103150	1713.06	3385	1647.61	454.159	2485.71	332.532	6691.26	975.025	2147.41	1990.17	672.837	2511.54	0
2004	28852	48734	61436	17147	8950	9889.98	1253.87	8640.37	292.579	4443.64	1856.6	3556.12	1164.8	2235.5	99177.3	1628	3330.03	1250.36	454.175	2622.42	338.749	6574.75	1123.39	1402.67	1695.25	558.811	2200.62	0
2005	29466	48357	55700	16355	10680	9139.3	1162.84	9424.99	398.973	4218.29	2147.24	3452.42	988.411	1758.29	107328	731.785	3202.81	1213.96	559.365	2535.19	375.917	6360.52	895.184	1370.34	1815.43	476.162	1524.72	0
2006	26001	37613	57943	12600	15097	11056.8	1178.78	9214.63	406.13	4949.02	2724.33	3637.62	1395.13	1892.26	107723	482.843	2984.55	1266.77	564.571	2448.81	378.052	6881.14	495.879	1403.65	2190.09	438.47	2159.51	0
2007	22707	30939	49744	14635	15666	11407.8	1241.92	9450.44	471.169	3652.63	3131.86	3899.61	1528.98	1877.16	85294.2	403.036	3516.36	1292.02	554.081	2680.73	419.569	6210.87	892.492	2185.51	2195.53	410.05	5867.95	0
2008	27155	30248	48874	14145	13479	11828	1005.34	8039.97	443.591	2900.87	5550.9	3471.13	1600.88	1829.19	107813	371.245	3010.01	1172.06	567.757	2095.54	512.183	7391.35	1082.94	2297.31	2217.46	464.87	2516.85	0
2009	32653	32807	54973	13952	11774	10736	1162.26	6565.29	521.091	2818.59	7630.99	2695.26	1556.52	1624.06	96334.8	394.758	3091.77	1044.18	718.22	2459.36	394.758	7786.59	596.39	1553.27	2275.49	586.133	3678.91	0
2010	38963	29054	60674	12603	12281	8763.34	1500.74	7245.59	610.303	3160.57	6319.13	2626.3	1485.74	1418.7	81113.2	276.137	2693.34	815.404	754.374	982.487	287.142	6701.32	505.251	1485.74	1916.95	540.268	3381.68	0
