# Supplementary material for: Hind-Casting the Quantity and Composition of Discards by Mixed Demersal Fisheries in the North Sea
Source: PLoS One. 2015 Mar 16;10(3):e0117078. doi: 10.1371/journal.pone.0117078 (PMC4361349; doi:10.1371/journal.pone.0117078)
Supplement: S8 Table — (XLS) [file pone.0117078.s014.xls]

## Sheet: Table S8 - Legend
Table S8. History of annual TACs for species in the North Sea, compiled from a range of ICES Annual Advice Books and Working Group reports
TAC in tonnes, for the North Sea as a whole
Reference species columns shaded in grey
Other TAC limited species - columns ordered alphabetically
For some species, EU legislation assigns TACs to groups of species. This is the case for the following:
	dab & flounder
	dogfish, sharks and rays
	lemon sole & witch
	turbot & brill
Species and groups included in the analysis but lacking a TAC are also shown as unfilled colums for completeness

## Sheet: Annual TACs
year	cod	haddock	plaice	sole	whiting	anglerfish	dab & flounder	dogfish, sharks and rays	hake	lemon sole & witch	megrim	saithe	turbot & brill	bass	gurnard	halibut	ling	mullets	pollack	tusk	wolffish	other marketable	discard-only
1987	175000	140000	150000	14000	-	-	-	-	2229.99	-	-	173000	-	-	-	-	-	-	-	-	-	-	-
1988	160000	185000	175000	14000	-	-	-	-	2324.81	-	-	165000	-	-	-	-	-	-	-	-	-	-	-
1989	124000	68000	185000	14000	72000	-	-	-	2096.54	-	-	170000	-	-	-	-	-	-	-	-	-	-	-
1990	105000	50000	180000	25000	64000	-	-	-	2286.18	-	-	120000	-	-	-	-	-	-	-	-	-	-	-
1991	100000	50000	175000	27000	103000	-	-	-	2352.9	-	-	125000	-	-	-	-	-	-	-	-	-	-	-
1992	100000	60000	175000	25000	108000	-	-	-	2423.14	-	-	110000	-	-	-	-	-	-	-	-	-	-	-
1993	101000	133000	175000	32000	100000	-	-	-	2510.93	-	-	93000	-	-	-	-	-	-	-	-	-	-	-
1994	102000	160000	165000	32000	90000	-	-	-	2107.08	-	-	97000	-	-	-	-	-	-	-	-	-	-	-
1995	120000	120000	115000	28000	54000	-	-	-	1935	-	-	107000	-	-	-	-	-	-	-	-	-	-	-
1996	130000	120000	81000	23000	62000	-	-	-	1794.53	-	-	111000	-	-	-	-	-	-	-	-	-	-	-
1997	115000	114000	91000	18000	68000	-	-	-	2110.59	-	-	115000	-	-	-	-	-	-	-	-	-	-	-
1998	140000	115000	87000	19100	57000	22100	-	-	2075.47	-	-	97000	-	-	-	-	-	-	-	-	-	-	-
1999	132000	88600	102000	22000	39000	22100	-	6100	1935	-	-	110000	-	-	-	-	-	-	-	-	-	-	-
2000	81000	73000	97000	22000	21000	17660	-	6100	1478.47	-	-	85000	9000	-	-	-	-	-	-	-	-	-	-
2001	48600	61000	78000	19000	29000	14130	-	4800	793.666	-	-	87000	9000	-	-	-	-	-	-	-	-	-	-
2002	49300	104000	77000	16000	25000	10500	-	4800	948.185	-	-	135000	6750	-	-	-	-	-	-	-	-	-	-
2003	27300	51735	73000	15850	13000	7000	-	3500	1053.54	-	-	165000	5738	-	-	-	-	-	-	-	-	-	-
2004	27300	77000	61000	17000	15000	7000	-	3200	1373.11	-	1890	190000	4877	-	-	-	-	-	-	-	-	-	-
2005	27300	66000	59000	18600	27500	10310	-	2700	1496.03	-	1740	145000	4550	-	-	-	-	-	-	-	-	-	-
2006	23200	51850	57000	17670	21800	10310	17100	2200	1541.68	6175	1740	123000	4323	-	-	-	-	-	-	-	-	-	-
2007	20000	54640	50000	15000	22800	11340	17100	1600	1850.72	6175	1480	123000	4323	-	-	-	-	-	-	-	-	-	-
2008	22200	46444	49000	12800	16900	11340	18810	2800	1896.37	6793	1590	136000	5263	-	-	-	-	-	-	-	-	-	-
2009	28800	42110	55500	14000	14200	11340	18810	2300	1808.58	6793	1590	126000	5263	-	-	-	-	-	-	-	-	-	-
2010	33600	35794	63800	14100	10900	11340	18810	1387	1935	6521	1750	107000	5263	-	-	-	-	-	-	-	-	-	-
2011	26800	34057	73400	14100	12800	9640	18434	1387	1935	6391	1845	93000	4642	-	-	-	-	-	-	-	-	-	-
